# Supplementary material for: β-Phase Enhancement of Force Spun Composite Nanofibers for Sensing Applications
Source: Polymers (Basel). 2023 Aug 29;15(17):3580. doi: 10.3390/polym15173580 (PMC10490387; doi:10.3390/polym15173580)
Supplement: Supplementary file 1 [file polymers-15-03580-s001.zip]

Archive with 1 entries (1 files):
- polymers-2518231-supplementary.pdf
